# Supplementary material for: Two pairs of CACNA1I (CaV3.3) variants with opposite effects on channel function cause neurodevelopmental disorders of varying severity
Source: PLoS Genet. 2025 Aug 18;21(8):e1011828. doi: 10.1371/journal.pgen.1011828 (PMC12396757; doi:10.1371/journal.pgen.1011828)
Supplement: S1 Table — Displayed are means±SEM, Dunnett’s adjusted p-values of one respective CaV3.3 variant vs. WT, and the one-way ANOVA p-values of WT vs. the four CACNA1I variants. * p < 0.05, ** p < 0.01, **** p < 0.0001. (S1_Table.XLSX) [file pgen.1011828.s002.xlsx]

## Sheet: Sheet1
						CaV3.3-WT	p-value one-way ANOVA	CaV3.3-A398E	Dunnett's adjusted p-value	CaV3.3-A398V	Dunnett's adjusted p-value	CaV3.3-M1425V	Dunnett's adjusted p-value	CaV3.3-M1425I	Dunnett's adjusted p-value
					Ipeak (pA/pF)	-44.5±6.6	0.0474*	-55.8±8.9	0.8972	-18.2±3.3	0.2784	-59.2±14.9	0.801	-71.3±19.3	0.2086
					Gmax (nS/nF)	796.5±121.4	0.0974	739.5±124.5	0.9989	351.1±77.0	0.2846	871.4±204.2	0.9972	1211.2±328.5	0.292
					V1/2 act. (mV)	-38.0±0.6	<0.0001 ****	-48.8±0.4	<0.0001****	-34.1±1.1	0.0057**	-50.0±1.2	<0.0001 ****	-48.7±1.0	<0.0001 ****
					k act. (mV)	6.4±0.3	<0.0001 ****	5.2±0.2	0.0384*	8.0±0.6	0.0050**	4.7±0.2	0.0023**	5.1±0.4	0.0193*
					Vrev (mV)	40.4±2.3	0.0002***	44.8±0.4	0.6413	43.0±2.0	0.9162	30.9±1.9	0.0498*	28.2±2.0	0.0021**
					n	37	--	11	--	11	--	10	--	13	--
