# Supplementary material for: Two pairs of CACNA1I (CaV3.3) variants with opposite effects on channel function cause neurodevelopmental disorders of varying severity
Source: PLoS Genet. 2025 Aug 18;21(8):e1011828. doi: 10.1371/journal.pgen.1011828 (PMC12396757; doi:10.1371/journal.pgen.1011828)
Supplement: S2 Table — (S2_Table.XLSX) [file pgen.1011828.s003.xlsx]

## Sheet: Sheet1
						Protein Interaction energies		Water Interaction energies
						activated/open	inactivated/closed	activated/open	inactivated/closed
					WT (A398)	-4 kcal/mol	-5 kcal/mol	-40 kcal/mol	-41 kcal/mol
					E398	-64 kcal/mol	-45 kcal/mol	-130 kcal/mol	-125 kcal/mol
					V398	-3 kcal/mol	-2 kcal/mol	-1 kcal/mol	-1 kcal/mol
