# Supplementary material for: Two pairs of CACNA1I (CaV3.3) variants with opposite effects on channel function cause neurodevelopmental disorders of varying severity
Source: PLoS Genet. 2025 Aug 18;21(8):e1011828. doi: 10.1371/journal.pgen.1011828 (PMC12396757; doi:10.1371/journal.pgen.1011828)
Supplement: S3 Table — (S3_Table.XLSX) [file pgen.1011828.s004.xlsx]

## Sheet: Sheet1
							Bfactor
							activated/open	inactivated/closed
						WT (M1425)	398 Å^2	422 Å^2
						I1425	173 Å^2	221 Å^2
						V1425	263 Å^2	222 Å^2
